# Supplementary material for: Modernising fish and shark growth curves with Bayesian length-at-age models
Source: PLoS One. 2021 Feb 8;16(2):e0246734. doi: 10.1371/journal.pone.0246734 (PMC7870076; doi:10.1371/journal.pone.0246734)
Supplement: S1 File — (CSV) [file pone.0246734.s004.csv]

Length	Age
310	8.652071233
271	3.652071233
275	3.652071233
302	3.652071233
281	3.652071233
248	3.652071233
242	2.652071233
286	5.652071233
252	3.652071233
258	3.652071233
257	4.652071233
243	4.652071233
255	2.652071233
267	3.652071233
274	4.652071233
319	8.654810959
331	3.654810959
278	5.654810959
316	3.654810959
290	3.654810959
316	5.654810959
293	4.654810959
300	4.654810959
308	3.654810959
299	3.654810959
303	3.654810959
272	4.654810959
292	3.654810959
298	3.654810959
286	4.654810959
274	3.654810959
279	3.654810959
269	3.654810959
279	3.654810959
342	3.654810959
287	3.654810959
287	3.654810959
273	3.654810959
279	2.654810959
289	4.654810959
287	2.654810959
277	4.654810959
305	3.654810959
293	3.654810959
283	4.654810959
298	3.657550685
301	6.657550685
313	3.657550685
282	4.657550685
280	3.657550685
317	5.657550685
269	4.657550685
276	5.657550685
301	3.657550685
270	3.657550685
264	6.657550685
283	4.657550685
291	5.657550685
292	3.657550685
280	3.657550685
294	3.657550685
288	4.657550685
271	3.657550685
251	4.657550685
299	3.657550685
306	4.657550685
284	3.657550685
330	5.657550685
282	5.657550685
278	4.657550685
284	2.657550685
270	3.657550685
274	2.657550685
294	4.657550685
282	3.657550685
297	3.660290411
280	5.660290411
287	4.660290411
277	3.660290411
275	3.660290411
279	4.660290411
315	3.660290411
292	3.660290411
298	5.660290411
280	3.660290411
300	6.660290411
295	3.660290411
270	4.660290411
325	5.660290411
302	4.660290411
260	3.660290411
281	4.660290411
271	4.660290411
285	3.660290411
271	2.660290411
280	4.660290411
269	5.660290411
276	4.660290411
305	4.660290411
270	2.660290411
309	4.660290411
308	3.660290411
298	5.660290411
273	3.660290411
267	3.660290411
302	6.663030137
324	7.663030137
277	4.663030137
293	3.663030137
308	3.663030137
279	4.663030137
327	5.769879452
327	6.769879452
293	4.769879452
326	5.769879452
328	6.769879452
311	5.769879452
336	7.769879452
285	5.769879452
262	3.769879452
287	4.769879452
320	6.769879452
305	3.769879452
293	5.769879452
305	3.775358904
306	4.775358904
286	4.775358904
287	4.775358904
260	3.775358904
268	3.775358904
287	4.775358904
277	4.775358904
261	3.775358904
264	4.775358904
281	4.775358904
288	5.775358904
277	4.77809863
296	4.77809863
288	3.77809863
287	4.77809863
277	3.77809863
269	2.77809863
291	3.77809863
267	3.77809863
278	4.77809863
300	3.77809863
279	5.77809863
268	3.77809863
287	3.780838356
276	3.780838356
262	4.780838356
276	3.780838356
274	2.780838356
256	2.780838356
283	3.780838356
287	3.780838356
273	3.780838356
273	4.780838356
322	5.780838356
274	2.783578082
272	3.783578082
296	4.783578082
279	4.783578082
297	4.783578082
293	4.783578082
294	3.783578082
298	5.783578082
277	3.783578082
293	3.783578082
291	3.783578082
265	2.783578082
287	3.783578082
269	2.783578082
272	3.786317808
279	3.786317808
268	3.786317808
270	3.786317808
274	4.786317808
270	3.786317808
299	3.786317808
241	3.786317808
278	4.786317808
258	3.786317808
264	3.786317808
292	4.789057534
265	3.789057534
285	4.789057534
278	3.789057534
266	4.789057534
274	3.789057534
261	4.789057534
306	4.789057534
251	3.789057534
282	4.789057534
277	4.789057534
284	3.79179726
262	3.79179726
276	4.79179726
263	3.79179726
257	4.79179726
287	3.79179726
270	3.79179726
278	3.79179726
282	3.79179726
269	4.79179726
266	3.79179726
256	2.79179726
291	3.358920548
283	2.358920548
281	3.358920548
308	4.358920548
298	4.358920548
293	3.358920548
285	3.358920548
281	3.358920548
277	2.358920548
288	3.358920548
260	2.361660274
268	3.361660274
251	3.361660274
312	4.361660274
258	3.361660274
267	2.361660274
279	2.361660274
270	2.361660274
277	3.361660274
276	3.361660274
268	3.372619178
279	3.372619178
258	2.372619178
257	2.372619178
255	1.372619178
278	3.37809863
271	3.37809863
260	2.37809863
279	3.37809863
256	3.37809863
246	2.380838356
260	2.380838356
282	3.380838356
285	3.380838356
279	2.380838356
242	3.383578082
258	3.383578082
284	2.383578082
274	3.383578082
258	3.383578082
259	3.383578082
282	3.386317808
278	3.386317808
254	3.386317808
247	3.386317808
276	3.386317808
295	2.424673973
290	3.424673973
294	3.424673973
316	3.424673973
285	3.424673973
275	3.441112329
314	4.441112329
278	3.441112329
304	3.441112329
285	3.441112329
269	3.441112329
270	3.473989041
274	2.473989041
264	2.473989041
275	3.473989041
271	3.473989041
280	3.487687671
259	2.487687671
295	3.487687671
302	3.487687671
272	3.487687671
268	3.487687671
272	3.487687671
300	4.487687671
267	3.487687671
255	2.487687671
268	1.490427397
274	2.490427397
297	3.490427397
299	3.490427397
272	3.490427397
293	4.495906849
282	3.495906849
301	5.495906849
252	2.495906849
278	3.495906849
269	2.509605479
301	3.509605479
269	3.509605479
277	2.509605479
287	3.509605479
317	3.512345205
301	4.512345205
295	3.512345205
299	4.512345205
295	3.512345205
282	3.534263014
267	3.534263014
252	2.534263014
296	3.534263014
295	3.534263014
292	3.53700274
303	3.53700274
282	3.53700274
320	3.53700274
316	4.53700274
266	3.542482192
267	3.542482192
246	2.542482192
288	3.542482192
272	3.542482192
260	3.542482192
224	2.542482192
271	3.542482192
307	3.542482192
221	1.542482192
295	3.545221918
281	2.545221918
294	3.545221918
292	3.545221918
287	3.545221918
267	3.545221918
298	3.545221918
261	3.545221918
251	2.545221918
272	3.545221918
246	2.547961644
252	2.547961644
306	4.547961644
273	3.547961644
262	2.547961644
278	3.55070137
305	3.55070137
256	3.55070137
288	3.55070137
253	2.55070137
290	3.556180822
261	2.556180822
279	3.556180822
266	1.556180822
312	4.556180822
328	4.558920548
319	4.558920548
318	3.558920548
313	6.558920548
274	4.558920548
275	3.561660274
284	3.561660274
300	3.561660274
281	3.561660274
317	4.561660274
325	5.5644
318	3.5644
323	4.5644
319	4.5644
305	3.5644
213	1.567139726
225	1.567139726
220	1.567139726
283	3.567139726
307	2.567139726
303	6.567139726
211	1.567139726
301	4.567139726
274	4.567139726
243	1.567139726
322	5.572619178
281	3.572619178
292	3.572619178
303	3.572619178
308	3.572619178
282	3.572619178
269	3.572619178
286	3.572619178
233	1.572619178
219	0.490410959
236	3.575358904
269	2.575358904
259	2.575358904
210	1.575358904
314	4.575358904
296	3.575358904
271	3.575358904
284	3.575358904
251	3.575358904
258	2.575358904
262	1.57809863
263	2.57809863
263	3.57809863
222	1.57809863
221	0.495890411
398	8.586317808
395	10.58631781
391	11.58631781
357	4.586317808
367	5.586317808
220	1.586317808
231	1.586317808
225	1.586317808
220	1.586317808
281	3.586317808
307	4.589057534
285	3.589057534
306	4.589057534
303	3.589057534
332	8.589057534
272	3.59179726
255	2.59179726
291	3.59179726
280	3.59179726
215	1.59179726
272	3.594536986
264	2.594536986
277	3.594536986
302	4.594536986
303	3.594536986
280	3.594536986
285	3.594536986
283	3.594536986
265	3.594536986
282	3.594536986
272	3.597276712
259	2.597276712
257	2.597276712
263	3.597276712
263	3.597276712
305	3.597276712
292	2.597276712
292	3.597276712
344	4.597276712
286	3.597276712
290	5.600016438
261	4.600016438
283	3.600016438
304	5.600016438
276	4.600016438
269	4.60549589
302	2.60549589
282	3.60549589
283	3.60549589
294	4.60549589
303	3.60549589
290	3.60549589
288	2.60549589
282	3.60549589
291	3.60549589
311	5.610975342
281	3.610975342
263	3.610975342
317	4.610975342
324	5.610975342
296	3.610975342
323	3.610975342
294	4.610975342
272	3.610975342
303	2.610975342
307	4.613715068
322	4.613715068
330	5.613715068
289	4.613715068
324	5.613715068
283	3.616454795
280	4.616454795
272	3.616454795
306	9.616454795
353	8.616454795
245	2.619194521
280	3.619194521
282	3.619194521
273	3.619194521
291	4.619194521
309	3.643852055
301	4.643852055
303	3.643852055
319	5.643852055
334	4.643852055
326	3.649331507
317	3.649331507
324	5.649331507
317	4.649331507
341	6.649331507
231	4.649331507
282	4.649331507
275	4.649331507
280	3.649331507
273	3.649331507
273	3.654810959
320	3.654810959
317	3.654810959
286	3.654810959
289	2.654810959
316	4.657550685
298	3.657550685
302	5.657550685
274	4.657550685
351	5.657550685
333	4.657550685
307	3.657550685
320	4.657550685
331	5.657550685
322	3.657550685
267	3.663030137
260	3.663030137
278	3.663030137
256	3.663030137
254	3.663030137
266	2.698646575
277	3.698646575
264	3.698646575
271	3.698646575
259	3.698646575
319	4.704126027
305	3.704126027
308	4.704126027
295	3.704126027
296	3.704126027
307	4.704126027
284	4.704126027
233	2.704126027
300	3.704126027
279	2.704126027
303	3.712345205
285	4.712345205
267	3.712345205
280	3.712345205
262	2.712345205
300	3.72330411
261	3.72330411
300	4.72330411
262	3.72330411
263	3.72330411
233	1.728783562
261	3.728783562
246	1.728783562
258	3.728783562
284	3.728783562
277	3.731523288
278	3.731523288
264	3.731523288
302	4.731523288
291	3.731523288
226	1.734263014
280	3.734263014
261	3.734263014
269	3.734263014
251	3.734263014
256	2.876728767
276	2.876728767
273	3.876728767
280	4.876728767
272	3.876728767
300	4.882208219
299	3.882208219
293	3.882208219
281	3.882208219
303	3.882208219
312	4.882208219
266	3.882208219
295	3.882208219
252	2.882208219
316	5.882208219
316	5.887687671
288	4.887687671
280	4.887687671
285	3.887687671
290	4.887687671
317	4.887687671
310	5.887687671
278	3.887687671
260	3.887687671
298	3.887687671
264	3.890427397
286	4.890427397
280	3.890427397
298	5.890427397
278	4.890427397
279	3.890427397
260	3.890427397
302	4.890427397
279	4.890427397
342	4.890427397
255	4.898646575
261	3.898646575
268	3.898646575
262	3.898646575
270	3.898646575
265	1.934263014
265	2.934263014
260	1.934263014
243	1.934263014
279	3.934263014
266	3.93700274
264	2.93700274
278	3.93700274
249	1.93700274
281	2.93700274
259	3.939742466
248	3.939742466
275	3.939742466
255	2.939742466
275	3.939742466
313	4.953441096
218	3.953441096
277	4.953441096
277	2.953441096
310	3.953441096
240	2.958920548
271	3.958920548
252	2.958920548
272	3.958920548
266	3.958920548
256	3.958920548
263	2.958920548
262	3.958920548
272	2.958920548
258	1.958920548
284	4.1644
225	1.1644
235	2.1644
283	3.1644
269	4.1644
252	1.1644
277	1.1644
293	4.1644
268	2.1644
261	1.1644
267	1.1644
285	3.1644
263	2.1644
293	3.1644
252	2.1644
247	2.1644
242	2.1644
297	3.1644
255	2.1644
244	3.1644
243	1.1644
289	2.1644
216	1.1644
243	2.1644
271	2.1644
270	1.1644
304	3.1644
259	2.1644
253	2.1644
246	2.1644
282	3.1644
261	2.1644
241	1.1644
252	2.1644
249	2.1644
256	2.287687671
272	2.287687671
261	3.287687671
279	3.287687671
259	2.287687671
276	5.287687671
294	5.287687671
279	5.287687671
300	5.287687671
254	3.287687671
256	3.287687671
239	5.287687671
302	4.287687671
240	3.287687671
273	3.287687671
283	2.287687671
287	4.287687671
283	4.287687671
268	5.287687671
244	3.287687671
318	6.290427397
282	5.290427397
279	4.290427397
270	3.290427397
288	5.290427397
284	3.290427397
296	5.290427397
272	5.290427397
260	3.290427397
298	6.290427397
305	4.400016438
287	4.400016438
320	5.400016438
286	4.400016438
285	2.400016438
273	3.402756164
281	2.402756164
297	3.402756164
307	4.402756164
277	2.402756164
276	2.40549589
282	6.40549589
276	4.40549589
304	5.40549589
283	3.40549589
270	2.446591781
278	4.446591781
262	2.446591781
269	3.446591781
292	2.446591781
264	2.446591781
274	2.446591781
265	3.446591781
258	2.446591781
277	2.446591781
266	3.449331507
270	3.449331507
258	2.449331507
270	2.449331507
270	2.449331507
266	2.487687671
278	3.487687671
299	3.487687671
278	2.487687671
273	1.487687671
261	3.490427397
262	2.490427397
271	3.490427397
261	2.490427397
269	2.490427397
260	3.52330411
273	3.52330411
251	2.52330411
252	2.52330411
258	2.52330411
274	3.52330411
273	2.52330411
238	2.52330411
241	2.52330411
240	2.52330411
259	3.526043836
183	1.526043836
171	1.526043836
174	1.526043836
244	2.526043836
288	4.600016438
296	4.600016438
281	4.600016438
292	2.600016438
281	3.600016438
282	4.600016438
283	3.600016438
267	2.600016438
300	3.600016438
286	3.600016438
269	2.602756164
283	2.602756164
272	3.602756164
295	4.602756164
300	4.602756164
288	3.602756164
290	4.602756164
281	2.602756164
274	3.602756164
288	5.602756164
277	3.60549589
281	2.60549589
289	4.60549589
275	3.60549589
242	2.60549589
252	2.60549589
267	2.60549589
278	2.60549589
283	2.60549589
272	3.60549589
277	3.608235616
293	2.608235616
277	4.608235616
300	5.608235616
273	3.608235616
278	2.608235616
287	4.608235616
269	2.608235616
262	2.608235616
276	2.608235616
278	4.610975342
290	4.610975342
281	2.610975342
289	2.610975342
282	4.610975342
287	3.654810959
180	0.57260274
174	1.654810959
168	1.654810959
301	5.654810959
