# Supplementary material for: Modernising fish and shark growth curves with Bayesian length-at-age models
Source: PLoS One. 2021 Feb 8;16(2):e0246734. doi: 10.1371/journal.pone.0246734 (PMC7870076; doi:10.1371/journal.pone.0246734)
Supplement: S2 File — (CSV) [file pone.0246734.s005.csv]

Age	TL	Sex
3	162	Male
4	179	Female
5	200	Female
5	201	Male
5	178	Female
6	160
6	184	Male
6	196	Female
6	237	Male
7	184	Female
7	211	Male
7	210	Female
7	218	Female
7	190	Female
8	207	Female
9	262	Female
9	261	Male
9	275	Male
10	207	Female
10	256	Male
10	250	Female
10	283	Male
10	220	Female
10	283	Male
10	284	Male
10	265	Male
10	203	Female
11	213	Female
11	293	Male
11	271	Male
11	265	Male
11	285	Male
11	264	Female
11	240	Female
11	281	Male
11	280	Male
11	292	Male
11	295	Male
11	261	Male
11	242	Female
11	250	Female
11	265	Male
11	275
11	279	Male
11	299	Male
11	294	Male
12	273	Female
12	272	Female
12	292	Male
12	296	Male
12	270	Female
12	277	Male
12	288	Male
12	329	Male
12	291	Male
12	274	Male
12	271	Male
12	291	Male
12	285	Male
12	248	Female
12	260	Male
12	285	Male
12	307	Male
12	272	Male
12	282	Male
13	300	Female
13	293	Male
13	293	Male
13	301	Male
13	297	Male
13	277	Male
13	299	Female
14	321	Male
14	334	Female
14	284	Male
14	294	Male
14	275	Male
14	293	Female
14	275	Female
14	317	Male
14	264	Female
14	286	Male
14	248	Male
14	277	Female
14	315	Male
14	282	Male
15	298	Male
15	296	Male
15	255	Female
15	264	Male
15	272	Female
15	285	Male
15	316	Male
15	309	Male
15	268	Male
15	275	Female
15	269	Female
15	294	Male
15	306	Male
15	293	Male
15	301	Male
15	298	Male
15	288	Male
16	291	Male
16	313	Male
16	264	Female
16	280	Female
16	305	Male
16	291	Male
16	328	Male
16	319	Male
16	282	Female
16	304	Male
16	304	Male
16	281	Male
16	277	Male
16	288	Male
16	275	Female
16	264	Male
16	285	Male
16	307	Male
16	265	Female
17	295	Male
17	262	Female
17	301	Female
17	307	Female
17	274	Female
17	278	Male
17	326	Male
17	282	Female
17	340	Male
18	291	Female
18	313	Male
18	283	Female
18	344	Male
18	291	Female
18	295	Female
18	322	Female
18	301	Male
18	311	Male
18	335	Male
19	321	Male
19	345	Male
19	297	Female
20	283	Female
20	320	Male
20	342	Male
21	272	Female
21	286	Male
21	266	Female
21	270	Male
21	280	Female
25	281	Male
