# Supplementary material for: Modernising fish and shark growth curves with Bayesian length-at-age models
Source: PLoS One. 2021 Feb 8;16(2):e0246734. doi: 10.1371/journal.pone.0246734 (PMC7870076; doi:10.1371/journal.pone.0246734)
Supplement: S3 File — (CSV) [file pone.0246734.s006.csv]

tag	Age	Length	Sex
10001	12	178	F
10002	13	178	M
10003	16	217	M
10004	10	165	F
10005	8	139	M
10006	10	170	M
10007	8	148	M
10009	15	195	M
10010	9	102	M
10011	9	140	F
10012	8	140	M
10013	8	144	F
10016	0	91	F
10019	10	158	F
10020	18	217	M
10021	15	205	M
10022	8	170	F
10023	14	207	F
10025	3	112	F
10026	11	180	F
10027	14	211	F
10028	1	84	F
10029	10	174	F
10030	13	181	F
10031	9	140	M
10032	11	180	F
10033	12	178	M
10034	12	200	F
10037	16	216	F
10038	18	232	F
10039	10	183	M
10040	20	239	F
10041	16	222	F
10043	12	200	M
10045	1	82	M
10046	13	173	F
10047	19	238	M
10053	13	208	M
10058	17	216	M
10059	0	74	F
10060	18	217	M
10061	18	228	F
10063	10	166	M
10064	18	217	F
10065	13	210	M
10067	19	239	F
10068	19	220	F
10070	18	213	F
10071	16	224	F
10072	12	167	M
10073	9	154	F
10075	1	94	M
10076	19	238	F
10078	24	236	F
10082	14	218	F
10083	7	138	M
10084	6	120	F
10085	4	121	M
10089	15	202	F
10090	0	80	F
10091	0	77	M
10092	0	74	M
10094	5	124	F
10095	0	78	F
10096	6	129	M
10097	3	111	M
10098	8	144	M
10099	5	126	M
10101	14	202	M
10102	8	158	M
10103	18	223	F
10104	12	189	M
10105	14	216	M
10106	7	131	F
10108	16	233	F
10125	24	240	F
20001	18	167	M
20002	11	158	M
20003	5	117	F
20004	8	127	F
20008	3	113	F
20009	7	137	F
20010	8	143	M
20013	2	132	M
20014	3	122	M
20016	17	206	F
20017	17	210	M
20018	16	170	F
20019	24	216	F
20020	11	156	M
20021	12	148	M
20022	2	69	M
20024	7	152	M
20026	9	170	F
20027	9	152	M
20028	10	155	M
20029	7	145	F
20030	10	163	M
20031	9	172	F
20032	7	142	F
20033	7	138	M
20034	6	147	F
20035	6	137	F
20036	8	135	M
20037	10	150	F
20038	7	151	M
20039	8	137	M
20040	6	142	M
20041	5	153	F
20042	13	185	M
20043	3	108	F
20044	2	96	M
20045	8	158	F
20046	17	196	F
20048	10	172	F
20050	9	150	F
20052	5	138	F
20053	4	130	F
20054	11	169	F
20062	13	230	M
20072	12	168	M
20073	0	65	F
20076	18	239	F
20081	14	241	M
20082	24	247	F
20083	17	230	F
20084	23	230	F
20085	17	206	M
20089	16	206	M
20090	4	130	M
20091	14	198	M
20093	16	228	F
20095	18	225	M
20096	5	127	F
20114	2	102	F
20115	16	208	M
20118	21	218	F
20121	15	298	F
30001	9	147.64	F
30002	6	138.04	M
30003	7	135.64	F
30005	16	211.24	M
30006	10	150.04	M
30007	9	150.04	M
30010	11	177.64	F
30011	16	212.44	M
30012	16	217.24	M
30013	8	133.24	M
30014	23	271.24	M
30015	8	160.84	F
30016	14	211.24	F
30017	5	124.84	F
30019	7	135.64	M
30020	16	210.04	M
30021	16	236.44	F
30022	8	157.24	M
30023	10	165.64	F
30025	8	148.84	M
30026	10	162.04	M
30027	19	238.84	F
30028	1	78.04	M
30029	6	124.84	F
30031	8	146.44	M
30032	10	165.64	F
30033	8	160.84	F
30034	5	127.24	F
30035	2	102.04	F
30036	9	159.64	F
30037	1	96.04	M
30038	5	122.44	M
30039	3	109.24	F
30041	6	124.84	M
30043	15	206.44	F
30046	10	168.04	F
30047	6	124.84	F
30048	5	135.64	M
30049	5	108.04	F
30050	1	93.64	M
30052	7	138.04	F
30053	8	136.84	M
30054	6	135.64	M
30055	2	92.44	F
30056	9	146.44	F
30058	8	127.24	M
30059	9	136.84	M
30060	4	111.64	M
30061	4	144.04	M
30062	5	110.44	M
30063	7	127.24	F
30064	4	120.04	F
30065	3	116.44	F
30066	3	106.84	F
30067	5	150.04	F
30070	7	138.04	M
30071	1	81.64	F
30072	7	140.44	F
30073	4	110.44	M
30075	1	92.44	M
30076	7	129.64	M
30078	6	121.24	F
30079	13	199.24	M
30081	7	148.84	F
30082	6	126.04	M
30083	16	198.04	F
30084	5	128.44	M
30086	15	187.24	F
30087	15	193.24	M
30088	11	150.04	F
30089	13	192.04	M
30090	2	104.44	M
30093	9	199.24	F
30097	9	136.84	M
30098	16	217.24	F
30099	11	178.84	F
30102	9	157.24	M
30104	16	226.84	M
30105	13	194.44	M
30106	6	142.84	M
30107	14	210.04	F
30110	1	94.84	F
30111	12	171.64	F
30112	10	163.24	M
30118	19	217.24	F
30119	1	84.04	F
30120	7	130.84	F
30121	7	147.64	M
30122	7	123.64	M
30124	7	135.64	F
30125	9	146.44	M
30126	6	144.04	M
30128	1	84.04	M
30130	3	98.44	F
30132	3	100.84	F
30135	12	175.24	M
30136	2	86.44	F
30137	4	126.04	M
30138	15	223.24	F
30139	9	144.04	M
30140	2	106.84	F
30141	7	129.64	F
30142	6	123.64	M
30143	10	159.64	F
30144	14	195.64	M
30145	4	118.84	F
30146	7	142.84	F
30148	17	228.04	F
30149	4	122.44	F
30153	3	91.24	M
30154	11	190.84	M
30155	15	220.84	M
30156	4	126.04	M
30157	6	129.64	F
30160	0	68.44	M
30161	9	130.84	M
30163	1	84.04	M
30164	17	224.44	F
30166	8	154.84	F
30168	8	142.84	F
30169	5	124.84	M
30171	0	81.64	M
30172	15	218.44	M
30173	12	174.04	M
30174	12	175.24	F
30175	6	127.24	F
30176	14	205.24	M
30177	17	222.04	F
30178	6	126.04	F
30179	8	140.44	F
30181	19	230.44	F
30182	13	188.44	M
30183	5	123.64	M
30184	7	170.44	M
30186	21	226.84	M
30187	5	127.24	F
30188	16	207.64	F
30189	12	190.84	F
30190	6	124.84	M
30192	13	219.64	M
30193	8	145.24	M
30194	19	218.44	F
30196	15	194.44	M
30198	23	241.24	F
30203	10	146.44	M
30205	1	87.64	F
30206	5	120.04	M
30207	7	130.84	F
30209	3	129.64	M
30210	1	94.84	F
30211	10	154.84	F
30212	12	190.84	M
30214	11	159.64	M
30215	11	184.84	M
30216	8	144.04	M
30217	5	133.24	M
30218	11	195.64	F
30219	17	220.84	M
30220	11	165.64	F
30221	11	151.24	M
30222	20	232.84	F
30223	15	212.44	F
30226	6	141.64	F
30227	8	144.04	M
30228	12	164.44	M
30229	9	160.84	M
30230	10	144.04	F
30232	2	97.24	F
30233	16	224.44	M
30235	7	138.04	F
30237	6	130.84	M
30241	7	139.24	M
30242	10	183.64	M
30244	5	121.24	M
30245	4	120.04	F
30246	5	123.64	F
30247	8	134.44	F
30248	12	196.84	M
30249	13	194.44	M
30250	15	217.24	M
30251	1	88.84	F
30255	7	130.84	M
30256	7	129.64	F
30257	22	229.24	F
30258	11	176.44	F
30260	1	88.84	M
30263	5	123.64	M
30265	4	114.04	F
30266	10	159.64	M
30267	9	133.24	F
30268	11	177.64	F
30269	13	175.24	F
30270	17	190.84	F
30271	8	144.04	M
30272	6	128.44	F
30273	15	220.84	F
30275	10	164.44	F
30276	5	122.44	M
30277	5	121.24	M
30278	2	90.04	M
30279	17	224.44	F
30280	9	170.44	F
30281	10	160.84	M
30282	7	136.84	F
30283	7	130.84	M
30284	12	177.64	M
30285	9	158.44	F
50001	7	135	M
50002	9	166	F
50003	14	201	M
50004	15	208	F
50005	9	172	F
50006	8	164	F
50007	12	227	M
50008	15	213	F
50009	7	135	F
50010	10	162	M
50011	5	132	M
50012	8	148	F
50013	10	166	M
50014	17	222	M
50015	9	179	F
50016	9	176	F
50017	4	127	F
50018	8	152	M
50019	4	120	M
50020	1	95	F
50021	9	168	F
50024	10	184	M
50026	6	150	F
50027	4	114	M
50029	3	110	M
50030	2	109	M
50031	7	151	M
50032	11	163	F
50033	6	136	M
50035	7	142	M
50036	9	155	M
50037	5	129	F
50039	4	115	F
50040	8	153	M
50041	7	149	M
50043	6	126	F
50044	7	140	F
50045	10	205	F
50046	5	122	M
50047	6	162	M
50048	9	163	F
50049	6	148	F
50051	13	197	F
50052	6	148	M
50053	5	141	M
50054	8	162	F
50055	9	148	F
50056	11	181	M
50058	14	229	F
50059	12	170	F
50062	6	142	M
50063	6	143	M
50070	6	145	F
50072	12	173	M
50073	8	155	M
50074	2	107	M
50075	9	165	M
50076	9	156	M
50077	8	158	M
50080	12	198	M
50084	17	217	F
50086	24	234	F
50087	12	211	F
50090	18	225	F
50092	18	247	F
50094	15	226	F
50100	14	207	M
50114	14	242	F
60001	7	139.24	M
60002	10	163.24	M
60003	9	147.64	F
60004	7	169.24	M
60005	6	144.04	F
60006	6	141.64	M
60007	10	181.24	M
60008	9	165.64	M
60009	10	165.64	M
60010	12	169.24	F
60011	10	175.24	M
60012	10	148.84	F
60013	8	134.44	F
60014	8	146.44	M
60015	5	120.04	M
60016	11	199.24	M
60021	6	130.84	M
60022	17	200.44	M
60023	0	92.44	M
60024	8	146.44	M
60026	7	171.64	M
60028	8	136.84	M
60029	8	133.24	M
60030	6	146.44	M
60031	9	148.84	M
60032	9	166.84	M
60033	10	166.84	M
60034	11	174.04	M
60035	2	128.44	M
60036	6	141.64	M
60037	10	157.24	M
60038	9	146.44	M
60041	8	169.24	M
60042	9	151.24	M
60043	1	109.24	M
60044	5	129.64	M
60045	6	136.84	M
60047	7	141.64	M
60048	11	160.84	M
60050	5	134.44	M
60052	12	172.84	M
60053	6	122.44	M
60054	6	130.84	M
60055	7	146.44	M
60056	8	142.84	M
60057	8	175.24	M
70001	4	117	M
70004	10	151	F
70007	0	76	F
70008	2	110	F
70009	0	85	F
70010	16	223	F
70011	9	160	F
70012	13	206	F
70013	18	224	F
70021	3	116	F
70023	5	128	F
70025	6	131	F
70027	16	192	F
70028	8	143	F
70036	16	223	F
70037	15	210	F
70039	28	235	F
70042	1	100	F
70045	16	230	F
70058	21	217	F
40301	17	220	M
40302	5	148	M
40303	10	185	F
40307	14	210	M
40308	10	188	M
40309	10	152	M
40310	18	238	F
40313	11	208	F
40314	5	180	F
40317	10	206	M
40318	0	86	F
40319	13	200	F
40320	7	177	F
40327	13	216	M
40339	15	230	M
40341	6	147	M
40342	11	188	F
40344	14	209	M
40345	13	219	M
40346	4	129	M
40348	12	188	F
40349	18	246	F
40351	16	225	M
40352	6	145	M
40360	12	214	F
40364	12	204	M
40365	11	196	M
40366	8	182	M
40367	12	212	M
40368	16	250	F
40370	0	86	M
40371	0	89	M
40374	4	127	M
40375	17	230	M
40376	19	223	M
40377	8	162	F
40379	5	140	F
40380	13	206	M
40381	13	205	F
40382	16	232	F
40383	12	222	M
40384	13	208	F
40385	11	207	M
40386	12	200	F
40387	14	218	M
40390	21	249	F
40391	23	253	F
