# Supplementary material for: Modernising fish and shark growth curves with Bayesian length-at-age models
Source: PLoS One. 2021 Feb 8;16(2):e0246734. doi: 10.1371/journal.pone.0246734 (PMC7870076; doi:10.1371/journal.pone.0246734)
Supplement: S4 File — (CSV) [file pone.0246734.s007.csv]

Age	Length	Sex
0	54.44125668	F
1	72.18206609	F
2	83.55783434	F
3	92.49596379	F
4	99.67353916	F
5	108.6116505	F
6	121.4771281	F
7	130.956947	F
8	139.3533689	F
9	146.9372205	F
0	58.3856527	F
1	70.81963312	F
2	81.22634158	F
3	95.28214319	F
4	108.1215744	F
5	121.0961799	F
6	133.9356111	F
7	149.6132519	F
8	161.1011565	F
9	170.2914946	F
10	180.698203	F
11	188.1314374	F
12	195.9702848	F
13	202.7279182	F
14	209.8909843	F
0	72.10182854	F
1	84.2840739	F
2	92.35833258	F
3	102.9823781	F
4	112.0482236	F
5	122.3889532	F
6	130.3215728	F
7	142.3621602	F
8	149.8698247	F
9	158.7940124	F
10	167.8598579	F
11	175.5091805	F
0	83.99897636	F
1	83.99897636	F
2	95.06968959	F
3	101.1585883	F
4	108.0777864	F
5	116.1040318	F
6	125.6525203	F
0	70.30226622	F
1	87.31088115	F
2	98.08300457	F
3	108.2881811	F
4	117.6429184	F
5	130.8245945	F
6	139.045419	F
7	146.1323309	F
8	153.3610078	F
9	161.0148666	F
10	167.3931043	F
11	174.0548154	F
0	74.10357017	F
1	90.6872529	F
2	105.9262809	F
3	120.5677289	F
4	134.760952	F
5	146.5637355	F
0	69.8041494	F
1	81.13507928	F
2	90.64747638	F
3	100.8593106	F
4	110.7913662	F
5	120.0239661	F
6	128.6970274	F
7	137.0903289	F
8	144.2246174	F
9	152.6178815	F
10	159.3325114	F
11	166.0471414	F
12	172.7617714	F
0	73.87344172	F
1	90.3392141	F
2	100.8713673	F
3	109.3267677	F
4	118.8205346	F
5	126.3858782	F
6	136.7697019	F
0	75.49883175	F
1	86.767304	F
2	96.7680891	F
3	109.4451298	F
4	119.5867586	F
5	130.5735246	F
6	138.602329	F
7	147.7579768	F
8	155.3641937	F
9	164.0972728	F
10	170.9992149	F
11	176.7743323	F
0	64.77187267	F
1	81.03317987	F
2	95.24472638	F
3	106.1766922	F
4	115.3322171	F
5	125.4442787	F
6	134.5997853	F
7	142.7987733	F
8	152.0909306	F
9	162.0663597	F
10	171.3585171	F
11	179.6941376	F
12	187.8929981	F
13	197.458548	F
14	207.4339588	F
15	215.7695611	F
16	224.1051635	F
17	232.1674644	F
0	67.10672153	F
1	88.69639114	F
2	100.5225827	F
3	113.5863805	F
4	122.5247877	F
5	132.4257836	F
6	142.0517437	F
7	149.2024548	F
8	157.5907904	F
9	165.5665907	F
10	173.4048913	F
11	181.655709	F
12	189.6313992	F
13	195.8195216	F
14	205.8581088	F
15	214.3838889	F
16	224.4224762	F
17	233.6358458	F
18	242.2992539	F
0	61.55587221	F
1	74.36447177	F
2	83.19369366	F
3	92.64470109	F
4	101.2252088	F
5	109.5570188	F
6	117.6401147	F
7	125.4744963	F
8	132.687109	F
9	139.2779361	F
10	144.9982967	F
11	152.9570188	F
12	161.413186	F
13	169.2475012	F
14	177.4548712	F
15	185.2892694	F
16	193.1236676	F
17	200.9580658	F
18	209.5385735	F
0	63.97703845	F
1	76.87360181	F
2	85.34487035	F
3	95.45982994	F
4	105.1954516	F
5	114.6782262	F
6	123.4023755	F
7	133.2644374	F
8	141.3564017	F
9	149.5748064	F
10	158.0460581	F
11	166.2644627	F
12	174.6091897	F
13	182.321816	F
14	189.2758676	F
15	196.862121	F
16	203.9425455	F
17	210.3907681	F
18	216.7126179	F
0	70.178473	F
1	87.98950398	F
2	98.95013374	F
3	111.28086	F
0	70.55555328	F
1	87.12077423	F
2	97.85747863	F
3	108.747578	F
4	119.6376773	F
0	72.97055247	F
1	87.89633581	F
2	104.9328564	F
3	122.2709051	F
0	64.09115319	F
1	74.62867003	F
2	84.8774899	F
3	93.2497601	F
4	101.7663788	F
5	108.5507963	F
6	117.2117635	F
7	124.5735943	F
8	132.512819	F
9	140.0189983	F
10	146.8034158	F
0	52.74720125	F
1	63.57304551	F
2	74.74440251	F
3	83.26688518	F
4	92.01969938	F
5	101.8090209	F
6	111.1376793	F
7	120.5815036	F
8	132.7893833	F
9	141.6573478	F
10	150.9860063	F
11	160.1993754	F
12	172.8679182	F
13	181.5056593	F
14	191.1797996	F
15	199.2415574	F
0	65.44709197	M
1	75.90788445	M
2	85.16167893	M
3	94.81782398	M
4	104.3398343	M
5	114.5324109	M
6	124.9932213	M
7	133.1741168	M
8	144.1713588	M
9	155.7050682	M
10	164.6906469	M
11	171.3962927	M
12	176.8949047	M
13	183.8687485	M
14	190.5744122	M
0	76.46666899	M
1	88.79999458	M
2	99.53725003	M
3	110.5646948	M
4	122.0274525	M
5	133.2000015	M
6	140.4549081	M
7	148.1450888	M
8	155.690204	M
9	163.2352805	M
10	170.6352913	M
11	178.3254914	M
0	76.36206666	M
1	86.44481035	M
2	96.67585382	M
3	106.1654973	M
4	113.2827397	M
5	123.217243	M
6	131.9655062	M
7	139.8241289	M
8	146.9413713	M
9	153.1689536	M
10	159.5448158	M
0	60.22082281	M
1	70.49610411	M
2	79.08047833	M
3	89.35575963	M
4	99.11074847	M
5	108.6056085	M
6	118.750808	M
7	128.2456679	M
8	140.3418687	M
9	147.3654523	M
10	153.8687956	M
11	161.6727832	M
12	167.5257696	M
13	174.6793308	M
14	182.0931598	M
15	190.8076332	M
16	196.9208179	M
17	203.8142503	M
18	211.098067	M
0	58.09713803	M
1	74.46773413	M
2	89.11511046	M
3	100.6853145	M
4	117.3020778	M
5	131.8263705	M
6	140.9348203	M
7	152.7511915	M
8	162.3519921	M
9	174.2913156	M
0	74.42255109	M
1	91.19384062	M
2	102.2748659	M
3	112.7569243	M
4	121.5917942	M
5	130.426664	M
6	140.7589708	M
0	83.66051062	M
1	98.90300468	M
2	112.2401899	M
3	124.3648932	M
4	135.1039194	M
5	144.6304869	M
0	69.51886866	M
1	79.57506614	M
2	87.2993892	M
3	95.16944833	M
4	103.3309796	M
5	112.8042134	M
6	119.508345	M
7	126.7954404	M
8	134.6654995	M
9	143.1185224	M
10	151.4258092	M
11	158.7129241	M
0	74.19292575	M
1	87.79498292	M
2	97.27518236	M
3	107.3049689	M
4	118.1591271	M
5	128.6010994	M
6	139.5926406	M
7	149.6224272	M
8	158.8278605	M
9	167.8958742	M
10	176.5517204	M
11	187.818046	M
0	68.49461804	M
1	68.49461804	M
2	91.97850373	M
3	103.5698966	M
4	113.5053906	M
5	122.537645	M
6	132.1720591	M
7	143.9139919	M
8	152.3441068	M
9	161.2258214	M
10	168.7527168	M
11	178.6881907	M
12	186.365606	M
0	71.25655795	M
1	87.63228169	M
2	98.25438181	M
3	112.7122179	M
4	122.5966856	M
5	130.8583146	M
6	139.8575761	M
7	148.1192248	M
8	155.4956674	M
9	163.314713	M
10	172.6090433	M
11	178.9528043	M
12	184.4113592	M
13	190.75514	M
14	196.3612293	M
0	66.88821533	M
1	79.12070213	M
2	88.09985357	M
3	96.29821979	M
4	106.0581738	M
5	115.1674677	M
6	123.2356915	M
7	132.0847178	M
8	140.152959	M
9	147.4403802	M
10	153.686766	M
11	161.4947223	M
12	168.9122859	M
13	176.3298148	M
14	183.2268087	M
15	187.651374	M
16	194.8086875	M
17	200.4042569	M
0	66.34029756	M
1	76.44793922	M
2	86.41321304	M
3	95.09725229	M
4	102.3576512	M
5	110.6146059	M
6	121.5764166	M
7	130.8298892	M
8	139.0868249	M
9	146.6319785	M
10	155.1736309	M
11	164.2847547	M
12	171.118107	M
13	178.6632225	M
14	185.0694903	M
15	191.6179551	M
16	195.8888003	M
17	201.8679836	M
0	71.02755116	M
1	79.44246165	M
2	87.85737214	M
3	96.84277503	M
4	105.6855691	M
5	114.1004796	M
6	122.9432737	M
7	131.7860677	M
8	139.7730946	M
9	148.0453773	M
10	155.7471675	M
11	161.5948146	M
12	168.0129731	M
0	70.92364985	M
1	87.83978951	M
2	101.1864858	M
3	115.6195182	M
0	66.52596201	M
1	78.22582285	M
2	91.4221866	M
3	103.2581014	M
4	115.7742316	M
5	125.43341	M
6	132.9158882	M
7	141.8948512	M
8	149.921509	M
9	158.9004719	M
10	165.8387524	M
11	173.7293744	M
12	182.0280131	M
13	190.8709765	M
0	71.72593845	M
1	81.62893453	M
2	92.23929017	M
3	101.4349267	M
4	111.196432	M
5	120.3920874	M
6	128.7388736	M
7	138.075982	M
8	145.8569183	M
9	155.0525548	M
10	165.5214197	M
0	64.44683732	M
1	75.51066592	M
2	84.36175106	M
3	93.90430346	M
4	104.4149508	M
5	113.4043035	M
6	120.4575032	M
7	128.3404934	M
8	136.6383602	M
9	144.6596364	M
10	152.4043406	M
11	160.1490261	M
12	168.8617882	M
13	176.4681877	M
14	184.2128733	M
15	191.127583	M
0	79.00997757	M
1	91.95760354	M
2	103.7281654	M
3	113.1446189	M
4	122.70823	M
5	131.2418953	M
6	139.3341467	M
7	147.5735558	M
8	154.4887826	M
9	161.5511277	M
10	169.4962411	M
0	67.41711247	M
1	79.87613617	M
2	91.36613047	M
3	101.7486255	M
4	111.5774079	M
5	121.1293249	M
6	129.9890779	M
7	138.1566486	M
8	146.185805	M
0	71.81998962	M
1	84.83998982	M
2	95.89999727	M
3	104.0199968	M
4	112.8400018	M
5	122.2199886	M
6	130.3399881	M
7	138.4599876	M
8	146.719992	M
0	77.30046922	M
1	91.49534917	M
2	102.1415402	M
3	112.1705355	M
4	121.5823558	M
0	79.78394798	M
1	95.06171733	M
2	106.172843	M
3	117.4382689	M
4	127.1604857	M
5	139.1975161	M
0	82.28571738	M
0	67.90075184	M
1	78.36767513	M
2	87.49267963	M
3	96.2151067	M
4	105.8768931	M
5	113.1231969	M
6	121.7114375	M
7	130.5680691	M
8	138.3511548	M
9	149.086451	M
10	159.0166104	M
11	167.7390375	M
12	177.1324329	M
13	185.31797	M
14	194.1746016	M
15	202.4944512	M
16	211.2169323	M
0	77.42749088	M
1	87.57717333	M
2	95.69691151	M
3	103.9616485	M
4	111.6463903	M
5	119.1861527	M
6	130.7857648	M
7	139.1955006	M
8	146.735263	M
0	70.12686935	M
1	84.59515201	M
2	93.45328829	M
3	103.7877872	M
4	113.384085	M
5	122.3898536	M
15	199.2415574	M
